# Supplementary material for: Biological responses to disturbance from simulated deep-sea polymetallic nodule mining
Source: PLoS One. 2017 Feb 8;12(2):e0171750. doi: 10.1371/journal.pone.0171750 (PMC5298332; doi:10.1371/journal.pone.0171750)
Supplement: S1 Table — See headings tab for more details. (XLSX) [file pone.0171750.s001.xlsx]

## Sheet: miningmetaanalysis
Site	Reference	Data.set	Size.fraction	Faunal.group	Phylum	Sed.depth	Response	Unit	Recovery.time.d	Timepoint.no	Graph.no	data.type	Control.type	Control.mean	Control.sd	Control.se	Control.range	Control.n	Reference.type	Reference.mean	Reference.sd	Reference.se	Reference.range	Reference.n	Experiment.type	Experimental.mean	Experimental.sd	Experimental.se	Experimental.range	Experimental.n	Notes	whichone	pooledSD.cont	SMD.cont	pooledSD.ref	SMD.ref	SMD.best	less30	sampler.size.m2	sieve.size.um	ind.per.sample
DISCOL	Borowski&Thiel1998	1	macro	Total.macrofauna	Total	0-50mm	density	ind.per.0.25m2	1	1	1	actual.from.tables	undisturbed	85.2	36.7			21	reference.area	NA	NA	NA	NA	NA	Disturbed	24.5	16.9			7	DISCOL1	c	33.1961	-1.82853	NA	NA	-1.82853	0	0.25	500	85.2
DISCOL	Borowski&Thiel1998	1	macro	Total.macrofauna	Total	0-50mm	density	ind.per.0.25m2	182.5	2	1	actual.from.tables	undisturbed	77	16.8			22	reference.area	67.7	18.8	6.3		9	Disturbed	55.9	30.3			8	DISCOL2	c	21.0048	-1.00453	24.8383	-0.475072	-1.00453	0	0.25	500	77
DISCOL	Borowski&Thiel1998	1	macro	Total.macrofauna	Total	0-50mm	density	ind.per.0.25m2	1095	3	1	actual.from.tables	undisturbed	122.8	17.5			20	reference.area	121.2	20.3	7.2		8	Disturbed	105.1	23.8			9	DISCOL3	c	19.5792	-0.904023	22.2353	-0.724073	-0.904023	0	0.25	500	122.8
DISCOL	Borowski,2001	1	macro	Total.macrofauna	Total	0-50mm	density	ind.per.0.25m2	2555	4	1	imageJ.from.graph	undisturbed	113.9	30.4			8	reference.area	112.8	16.3	5.8		8	Disturbed	96.2	38.5			8	ECOBENT	c	34.6872	-0.510274	29.563	-0.561513	-0.510274	0	0.25	500	113.9
DISCOL	Borowski&Thiel1998	2	macro	Polychaeta	Annelida	0-50mm	density	ind.per.0.25m2	1	1	0	actual.from.tables	undisturbed	39.2	19.4			21	reference.area	NA	NA	NA	NA	NA	Disturbed	14	12			7	DISCOL1	c	17.9649	-1.40273	NA	NA	-1.40273	0	0.25	500	39.2
DISCOL	Borowski&Thiel1998	2	macro	Polychaeta	Annelida	0-50mm	density	ind.per.0.25m2	182.5	2	0	actual.from.tables	undisturbed	40	9.3			22	reference.area	37.6	8	2.7		9	Disturbed	28	14.8			8	DISCOL2	c	10.9374	-1.09715	11.677	-0.82213	-1.09715	0	0.25	500	40
DISCOL	Borowski&Thiel1998	2	macro	Polychaeta	Annelida	0-50mm	density	ind.per.0.25m2	1095	3	0	actual.from.tables	undisturbed	65.1	12.6			20	reference.area	69.4	18.9	6.7		8	Disturbed	52.8	12.1			9	DISCOL3	c	12.4539	-0.987639	15.6456	-1.061	-0.987639	0	0.25	500	65.1
DISCOL	Borowski,2001	2	macro	Polychaeta	Annelida	0-50mm	density	ind.per.0.25m2	2555	4	0	imageJ.from.graph	undisturbed	60.4	10.6			5	reference.area	62.2	10.4	4.7		5	Disturbed	52.5	25.8			5	ECOBENT	c	19.7231	-0.400546	19.6698	-0.493142	-0.400546	0	0.25	500	60.4
DISCOL	Borowski&Thiel1998	3	macro	Tanaidacea	Arthropoda	0-50mm	density	ind.per.0.25m2	1	1	0	actual.from.tables	undisturbed	15.6	9.5			21	reference.area	NA	NA	NA	NA	NA	Disturbed	3.1	3.9			7	DISCOL1	c	8.54009	-1.46369	NA	NA	-1.46369	1	0.25	500	15.6
DISCOL	Borowski&Thiel1998	3	macro	Tanaidacea	Arthropoda	0-50mm	density	ind.per.0.25m2	182.5	2	0	actual.from.tables	undisturbed	14.6	5.8			22	reference.area	12.1	7.3			9	Disturbed	8.6	6			8	DISCOL2	c	5.85064	-1.02553	6.72468	-0.520471	-1.02553	1	0.25	500	14.6
DISCOL	Borowski&Thiel1998	3	macro	Tanaidacea	Arthropoda	0-50mm	density	ind.per.0.25m2	1095	3	0	imageJ.from.graph	undisturbed	23.8	8.5			20	reference.area	20.3	4.5			8	Disturbed	26.7	11.4			9	DISCOL3	c	9.45247	0.306798	8.8748	0.721143	0.306798	1	0.25	500	23.8
DISCOL	Borowski,2001	3	macro	Tanaidacea	Arthropoda	0-50mm	density	ind.per.0.25m2	2555	4	0	imageJ.from.graph	undisturbed	18.3	11.4			8	reference.area	16.1	6.4			8	Disturbed	21.5	10.4			8	ECOBENT	c	10.9115	0.29327	8.63481	0.625375	0.29327	1	0.25	500	18.3
DISCOL	Borowski&Thiel1998	4	macro	Isopoda	Arthropoda	0-50mm	density	ind.per.0.25m2	1	1	0	actual.from.tables	undisturbed	16.1	14			21	reference.area	NA	NA	NA	NA	NA	Disturbed	2.3	2.4			7	DISCOL1	c	12.3328	-1.11897	NA	NA	-1.11897	1	0.25	500	16.1
DISCOL	Borowski&Thiel1998	4	macro	Isopoda	Arthropoda	0-50mm	density	ind.per.0.25m2	182.5	2	0	actual.from.tables	undisturbed	10	5.1			22	reference.area	10.7	4.3			9	Disturbed	8.4	6.1			8	DISCOL2	c	5.36749	-0.298091	5.21785	-0.440794	-0.298091	1	0.25	500	10
DISCOL	Borowski&Thiel1998	4	macro	Isopoda	Arthropoda	0-50mm	density	ind.per.0.25m2	1095	3	0	imageJ.from.graph	undisturbed	17.8	7.8			20	reference.area	17.6	6.1			8	Disturbed	16.1	6.9			9	DISCOL3	c	7.54453	-0.225329	6.53886	-0.229398	-0.225329	1	0.25	500	17.8
DISCOL	Borowski,2001	4	macro	Isopoda	Arthropoda	0-50mm	density	ind.per.0.25m2	2555	4	0	imageJ.from.graph	undisturbed	15.3	9.4			8	reference.area	16.6	4.7			8	Disturbed	14.5	6.4			8	ECOBENT	c	8.04114	-0.0994883	5.61471	-0.374017	-0.0994883	1	0.25	500	15.3
DISCOL	Borowski,2001	5	macro	Cumacea	Arthropoda	0-50mm	density	ind.per.0.25m2	1	1	0	imageJ.from.graph	undisturbed	1.2	2.6			21	reference.area	NA	NA	NA	NA	NA	Disturbed	0	0			7	DISCOL1	c	2.28035	-0.526235	NA	NA	-0.526235	1	0.25	500	1.2
DISCOL	Borowski,2001	5	macro	Cumacea	Arthropoda	0-50mm	density	ind.per.0.25m2	182.5	2	0	imageJ.from.graph	undisturbed	0.7	0.8			22	reference.area	0.4	0.7			9	Disturbed	0.3	0.4			8	DISCOL2	c	0.72111	-0.5547	0.579655	-0.172516	-0.5547	1	0.25	500	0.7
DISCOL	Borowski,2001	5	macro	Cumacea	Arthropoda	0-50mm	density	ind.per.0.25m2	1095	3	0	imageJ.from.graph	undisturbed	1.6	1.8			20	reference.area	0.5	0.8			8	Disturbed	0.4	0.7			9	DISCOL3	c	1.5573	-0.770564	0.748331	-0.133631	-0.770564	1	0.25	500	1.6
DISCOL	Borowski,2001	5	macro	Cumacea	Arthropoda	0-50mm	density	ind.per.0.25m2	2555	4	0	imageJ.from.graph	undisturbed	2	1.4			8	reference.area	0.7	0.6			8	Disturbed	0.3	0.4			8	ECOBENT	c	1.02956	-1.65119	0.509902	-0.784465	-1.65119	1	0.25	500	2
DISCOL	Borowski&Thiel1998	6	macro	Bivalvia	Mollusca	0-50mm	density	ind.per.0.25m2	1	1	0	actual.from.tables	undisturbed	8	4.9			21	reference.area	NA	NA	NA	NA	NA	Disturbed	0.6	1.5			7	DISCOL1	c	4.35758	-1.69819	NA	NA	-1.69819	1	0.25	500	8
DISCOL	Borowski&Thiel1998	6	macro	Bivalvia	Mollusca	0-50mm	density	ind.per.0.25m2	182.5	2	0	actual.from.tables	undisturbed	6.1	3.4			22	reference.area	4.4	2.55			9	Disturbed	3.4	0.9			8	DISCOL2	c	2.97867	-0.906444	1.96112	-0.509912	-0.906444	1	0.25	500	6.1
DISCOL	Borowski&Thiel1998	6	macro	Bivalvia	Mollusca	0-50mm	density	ind.per.0.25m2	1095	3	0	imageJ.from.graph	undisturbed	8.3	3.5			20	reference.area	7.6	2.6			8	Disturbed	6.1	2.3			9	DISCOL3	c	3.19183	-0.68926	2.44459	-0.613601	-0.68926	1	0.25	500	8.3
DISCOL	Borowski,2001	6	macro	Bivalvia	Mollusca	0-50mm	density	ind.per.0.25m2	2555	4	0	imageJ.from.graph	undisturbed	7.8	2.1			8	reference.area	5.8	2.5			8	Disturbed	3.7	2.1			8	ECOBENT	c	2.1	-1.95238	2.30868	-0.909611	-1.95238	1	0.25	500	7.8
DISCOL	Borowski,2001	7	macro	Gastropoda	Mollusca	0-50mm	density	ind.per.0.25m2	1	1	0	imageJ.from.graph	undisturbed	0.6	1.9			21	reference.area	NA	NA	NA	NA	NA	Disturbed	0	0			7	DISCOL1	c	1.66641	-0.360055	NA	NA	-0.360055	1	0.25	500	0.6
DISCOL	Borowski,2001	7	macro	Gastropoda	Mollusca	0-50mm	density	ind.per.0.25m2	182.5	2	0	imageJ.from.graph	undisturbed	1.2	1			22	reference.area	0.9	0.8			9	Disturbed	1	0.9			8	DISCOL2	c	0.975961	-0.204926	0.848135	0.117906	-0.204926	1	0.25	500	1.2
DISCOL	Borowski,2001	7	macro	Gastropoda	Mollusca	0-50mm	density	ind.per.0.25m2	1095	3	0	imageJ.from.graph	undisturbed	1.3	1.2			20	reference.area	1.3	1			8	Disturbed	1.1	0.9			9	DISCOL3	c	1.11952	-0.178647	0.94798	-0.210975	-0.178647	1	0.25	500	1.3
DISCOL	Borowski,2001	7	macro	Gastropoda	Mollusca	0-50mm	density	ind.per.0.25m2	2555	4	0	imageJ.from.graph	undisturbed	1.4	1.1			8	reference.area	0.6	0.5			8	Disturbed	0.5	1.1			8	ECOBENT	c	1.1	-0.818182	0.8544	-0.117041	-0.818182	1	0.25	500	1.4
DISCOL	Borowski,2001	8	macro	Scaphopoda	Mollusca	0-50mm	density	ind.per.0.25m2	1	1	0	imageJ.from.graph	undisturbed	0.5	0.5			21	reference.area	NA	NA	NA	NA	NA	Disturbed	0	0			7	DISCOL1	c	0.438529	-1.14018	NA	NA	-1.14018	1	0.25	500	0.5
DISCOL	Borowski,2001	8	macro	Scaphopoda	Mollusca	0-50mm	density	ind.per.0.25m2	182.5	2	0	imageJ.from.graph	undisturbed	0.5	0.8			22	reference.area	0.6	0.5			9	Disturbed	1.5	2			8	DISCOL2	c	1.21655	0.821995	1.41421	0.636396	0.821995	1	0.25	500	0.5
DISCOL	Borowski,2001	8	macro	Scaphopoda	Mollusca	0-50mm	density	ind.per.0.25m2	1095	3	0	imageJ.from.graph	undisturbed	0.7	1.6			20	reference.area	1.2	1.1			8	Disturbed	2.2	1.7			9	DISCOL3	c	1.63027	0.920093	1.45121	0.689082	0.920093	1	0.25	500	0.7
DISCOL	Borowski,2001	8	macro	Scaphopoda	Mollusca	0-50mm	density	ind.per.0.25m2	2555	4	0	imageJ.from.graph	undisturbed	0.7	1.5			8	reference.area	1.2	1.5			8	Disturbed	0.8	2.2			8	ECOBENT	c	1.88282	0.0531119	1.88282	-0.212448	0.0531119	1	0.25	500	0.7
DISCOL	Borowski,2001	9	macro	Echinoidea	Echinodermata	0-50mm	density	ind.per.0.25m2	1	1	0	imageJ.from.graph	undisturbed	0.4	0.5			21	reference.area	NA	NA	NA	NA	NA	Disturbed	1	1.4			7	DISCOL1	c	0.802879	0.74731	NA	NA	0.74731	1	0.25	500	0.4
DISCOL	Borowski,2001	9	macro	Echinoidea	Echinodermata	0-50mm	density	ind.per.0.25m2	182.5	2	0	imageJ.from.graph	undisturbed	0.6	0.8			22	reference.area	0.3	0.5			9	Disturbed	0.6	0.8			8	DISCOL2	c	0.8	0	0.657267	0.456435	0	1	0.25	500	0.6
DISCOL	Borowski,2001	9	macro	Echinoidea	Echinodermata	0-50mm	density	ind.per.0.25m2	1095	3	0	imageJ.from.graph	undisturbed	0.7	0.7			20	reference.area	0.8	0.8			8	Disturbed	0.7	0.9			9	DISCOL3	c	0.764732	0	0.85479	-0.116988	0	1	0.25	500	0.7
DISCOL	Borowski,2001	9	macro	Echinoidea	Echinodermata	0-50mm	density	ind.per.0.25m2	2555	4	0	imageJ.from.graph	undisturbed	0.7	1.4			8	reference.area	0.4	0.5			8	Disturbed	0.8	0.6			8	ECOBENT	c	1.07703	0.0928477	0.552268	0.724286	0.0928477	1	0.25	500	0.7
DISCOL	Borowski,2001	10	macro	Ophiuroidea	Echinodermata	0-50mm	density	ind.per.0.25m2	1	1	0	imageJ.from.graph	undisturbed	0.2	0.4			21	reference.area	NA	NA	NA	NA	NA	Disturbed	0.7	1.5			7	DISCOL1	c	0.801441	0.623876	NA	NA	0.623876	1	0.25	500	0.2
DISCOL	Borowski,2001	10	macro	Ophiuroidea	Echinodermata	0-50mm	density	ind.per.0.25m2	182.5	2	0	imageJ.from.graph	undisturbed	0.4	0.6			22	reference.area	0.5	0.7			9	Disturbed	0.3	0.5			8	DISCOL2	c	0.576628	-0.173422	0.614817	-0.3253	-0.173422	1	0.25	500	0.4
DISCOL	Borowski,2001	10	macro	Ophiuroidea	Echinodermata	0-50mm	density	ind.per.0.25m2	1095	3	0	imageJ.from.graph	undisturbed	0.4	0.6			20	reference.area	1.4	0.7			8	Disturbed	0.7	0.9			9	DISCOL3	c	0.702377	0.427121	0.812814	-0.861206	0.427121	1	0.25	500	0.4
DISCOL	Borowski,2001	10	macro	Ophiuroidea	Echinodermata	0-50mm	density	ind.per.0.25m2	2555	4	0	imageJ.from.graph	undisturbed	1.1	1			8	reference.area	0.7	1.1			8	Disturbed	0.2	0.7			8	ECOBENT	c	0.863134	-1.04271	0.921954	-0.542326	-1.04271	1	0.25	500	1.1
DISCOL	Borowski,2001	11	macro	Polychaeta	Annelida	0-50mm	diversity	number.species	1095	3	0	actual.from.tables	undisturbed	30.5	4.94975			2	reference.area	28.1667	2.92689			6	Disturbed	24.3333	4.92612			6	DISCOL3	c	4.93007	-1.25083	4.05175	-0.946095	-1.25083	0	0.25	500	NA
DISCOL	Borowski,2001	11	macro	Polychaeta	Annelida	0-50mm	diversity	number.species	2492	4	0	actual.from.tables	undisturbed	26.6	5.27257			5	reference.area	27	3.39116			5	Disturbed	23	5.19615			5	ECOBENT	c	5.2345	-0.687745	4.38748	-0.911685	-0.687745	0	0.25	500	NA
DISCOL	Borowski,2001	12	macro	Polychaeta	Annelida	0-50mm	diversity	H	1095	3	13	actual.from.tables	undisturbed	3.2015	0.171827			2	reference.area	3.1615	0.094612			6	Disturbed	2.952	0.273908			6	DISCOL3	c	0.259696	-0.960738	0.204911	-1.0224	-0.960738	0	0.25	500	NA
DISCOL	Borowski,2001	12	macro	Polychaeta	Annelida	0-50mm	diversity	H	2492	4	13	actual.from.tables	undisturbed	3.1396	0.187052			5	reference.area	3.1124	0.18169			5	Disturbed	2.9918	0.198176			5	ECOBENT	c	0.192694	-0.767018	0.190112	-0.634364	-0.767018	0	0.25	500	NA
DISCOL	Borowski,2001	13	macro	Polychaeta	Annelida	0-50mm	diversity	Pielou	1095	3	14	actual.from.tables	undisturbed	0.9385	0.00495			2	reference.area	0.948833	0.026377			6	Disturbed	0.929333	0.043496			6	DISCOL3	c	0.0397576	-0.230572	0.0359698	-0.542122	-0.230572	0	0.25	500	NA
DISCOL	Borowski,2001	13	macro	Polychaeta	Annelida	0-50mm	diversity	Pielou	2492	4	14	actual.from.tables	undisturbed	0.9614	0.008264			5	reference.area	0.9456	0.022678			5	Disturbed	0.9608	0.022298			5	ECOBENT	c	0.0168151	-0.0356822	0.0224888	0.675892	-0.0356822	0	0.25	500	NA
DISCOL	Borowski,2001	14	macro	Polychaeta	Annelida	0-50mm	diversity	ES(n)	1095	3	0	actual.from.tables	undisturbed	16.145	0.714178			2	reference.area	16.4367	0.999793			6	Disturbed	14.615	2.08247			6	DISCOL3	c	1.92325	-0.795527	1.63344	-1.11524	-0.795527	0	0.25	500	NA
DISCOL	Borowski,2001	14	macro	Polychaeta	Annelida	0-50mm	diversity	ES(n)	2492	4	0	actual.from.tables	undisturbed	16.89	0.699607			5	reference.area	16.204	1.26106			5	Disturbed	16.4175	1.11255			5	ECOBENT	c	0.929303	-0.508446	1.18913	0.179544	-0.508446	0	0.25	500	NA
DISCOL	Ahnert&Schriever.2001	15	meio	Nematoda	Nematoda	0-60mm	density	ind.per.0.001m2	2555	4	0	actual.from.tables	undisturbed	123.29	31.8			4	reference.area	109.46				1	Disturbed	163.47	33.08			4	ECOBENT	c	32.4463	1.23835	33.08	1.63271	1.23835	0	0.00708822	63	873.906
DISCOL	Ahnert&Schriever.2001	16	meio	Nauplii	Arthropoda	0-60mm	density	ind.per.0.001m2	2555	4	0	actual.from.tables	undisturbed	18.3	8.32			4	reference.area	8.24				1	Disturbed	14.64	2.09			4	ECOBENT	c	6.06591	-0.603372	2.09	3.0622	-0.603372	0	0.00708822	63	129.714
DISCOL	Ahnert&Schriever.2001	17	meio	Ostracoda	Arthropoda	0-60mm	density	ind.per.0.001m2	2555	4	0	actual.from.tables	undisturbed	2.73	0.55			4	reference.area	2.26				1	Disturbed	2.88	0.69			4	ECOBENT	c	0.623939	0.240408	0.69	0.898551	0.240408	1	0.00708822	63	19.3508
DISCOL	Ahnert&Schriever.2001	18	meio	Polychaeta	Annelida	0-60mm	density	ind.per.0.001m2	2555	4	0	actual.from.tables	undisturbed	2.54	1.47			4	reference.area	1.08				1	Disturbed	2.4	0.86			4	ECOBENT	c	1.20426	-0.116254	0.86	1.53488	-0.116254	1	0.00708822	63	18.0041
DISCOL	Ahnert&Schriever.2001	19	meio	Harpacticoida.id.to.family	Arthropoda	0-60mm	density	ind.per.0.001m2	1	1	4	actual.from.tables	undisturbed	6.25	3.64			4	reference.area	5.44	3.4			4	Disturbed	4.99				2	DISCOL1	c	3.15233	-0.399704	2.94449	-0.152828	-0.399704	0	0.00708822	63	44.3014
DISCOL	Ahnert&Schriever.2001	19	meio	Harpacticoida.id.to.family	Arthropoda	0-60mm	density	ind.per.0.001m2	2555	4	4	actual.from.tables	undisturbed	7.19	2.93			4	reference.area	4.99				1	Disturbed	5.75	2.54			4	ECOBENT	c	2.74194	-0.525175	2.54	0.299213	-0.525175	0	0.00708822	63	50.9643
DISCOL	Ahnert&Schriever.2001	20	meio	Harpacticoida.all	Arthropoda	0-60mm	density	ind.per.0.001m2	2555	4	0	actual.from.tables	undisturbed	21.45	2.61			4	reference.area	17.66				1	Disturbed	17.81	2.55			4	ECOBENT	c	2.58017	-1.41076	2.55	0.0588235	-1.41076	0	0.00708822	63	152.042
DISCOL	Bluhm2001	21	mega	Megafauna.sessile	Total	epi	diversity	categories.found	1	1	0	imageJ.from.graph	undisturbed						reference.area	38	16.05		32.1	6	Disturbed	4.9	3		6	5	DISCOL1	r	NA	NA	12.129	-2.729	-2.729	0	NA	NA	NA
DISCOL	Bluhm2001	21	mega	Megafauna.sessile	Total	epi	diversity	categories.found	182.5	2	0	imageJ.from.graph	undisturbed						reference.area	38	16.05		32.1	6	Disturbed	4.4	5.15		10.3	3	DISCOL2	r	NA	NA	13.8412	-2.42753	-2.42753	0	NA	NA	NA
DISCOL	Bluhm2001	21	mega	Megafauna.sessile	Total	epi	diversity	categories.found	1095	3	0	imageJ.from.graph	undisturbed						reference.area	38	16.05		32.1	6	Disturbed	5.3	3.1		6.2	4	DISCOL3	r	NA	NA	12.8299	-2.54874	-2.54874	0	NA	NA	NA
DISCOL	Bluhm2001	21	mega	Megafauna.sessile	Total	epi	diversity	categories.found	2555	4	0	imageJ.from.graph	undisturbed						reference.area	38	16.05		32.1	6	Disturbed	6.3	0.75		1.5	3	ECOBENT	r	NA	NA	13.5706	-2.33592	-2.33592	0	NA	NA	NA
DISCOL	Bluhm2001	22	mega	Megafauna.motile	Total	epi	diversity	categories.found	1	1	0	imageJ.from.graph	undisturbed						reference.area	42.8	13.1		26.2	6	Disturbed	9.2	3.85		7.7	5	DISCOL1	r	NA	NA	10.0959	-3.32809	-3.32809	0	NA	NA	NA
DISCOL	Bluhm2001	22	mega	Megafauna.motile	Total	epi	diversity	categories.found	182.5	2	0	imageJ.from.graph	undisturbed						reference.area	42.8	13.1		26.2	6	Disturbed	10	7.4		14.8	3	DISCOL2	r	NA	NA	11.7569	-2.78986	-2.78986	0	NA	NA	NA
DISCOL	Bluhm2001	22	mega	Megafauna.motile	Total	epi	diversity	categories.found	1095	3	0	imageJ.from.graph	undisturbed						reference.area	42.8	13.1		26.2	6	Disturbed	10.6	5		10	4	DISCOL3	r	NA	NA	10.7996	-2.98159	-2.98159	0	NA	NA	NA
DISCOL	Bluhm2001	22	mega	Megafauna.motile	Total	epi	diversity	categories.found	2555	4	0	imageJ.from.graph	undisturbed						reference.area	42.8	13.1		26.2	6	Disturbed	14.2	2		4	3	ECOBENT	r	NA	NA	11.123	-2.57125	-2.57125	0	NA	NA	NA
DISCOL	Bluhm2001	23	mega	Megafauna.sessile	Total	epi	density	ind.10000m2	1	1	0	imageJ.from.graph	undisturbed						reference.area	327	170		340	6	Disturbed	8	9.5		19	4	DISCOL1	r	NA	NA	134.523	-2.37135	-2.37135	0	NA	NA	NA
DISCOL	Bluhm2001	23	mega	Megafauna.sessile	Total	epi	density	ind.10000m2	182.5	2	0	imageJ.from.graph	undisturbed						reference.area	327	170		340	6	Disturbed	33	15		30	3	DISCOL2	r	NA	NA	143.9	-2.04309	-2.04309	0	NA	NA	NA
DISCOL	Bluhm2001	23	mega	Megafauna.sessile	Total	epi	density	ind.10000m2	1095	3	0	imageJ.from.graph	undisturbed						reference.area	327	170		340	6	Disturbed	43	33.5		67	4	DISCOL3	r	NA	NA	135.953	-2.08895	-2.08895	0	NA	NA	NA
DISCOL	Bluhm2001	23	mega	Megafauna.sessile	Total	epi	density	ind.10000m2	2555	4	0	imageJ.from.graph	undisturbed						reference.area	327	170		340	6	Disturbed	30	12.5		25	4	ECOBENT	r	NA	NA	134.615	-2.2063	-2.2063	0	NA	NA	NA
DISCOL	Bluhm2001	24	mega	Megafauna.motile	Total	epi	density	ind.10000m2	1	1	0	imageJ.from.graph	undisturbed						reference.area	735	271.5		543	6	Disturbed	86	51.5		103	4	DISCOL1	r	NA	NA	216.944	-2.99155	-2.99155	0	NA	NA	NA
DISCOL	Bluhm2001	24	mega	Megafauna.motile	Total	epi	density	ind.10000m2	182.5	2	0	imageJ.from.graph	undisturbed						reference.area	735	271.5		543	6	Disturbed	112	16.5		33	3	DISCOL2	r	NA	NA	229.629	-2.71307	-2.71307	0	NA	NA	NA
DISCOL	Bluhm2001	24	mega	Megafauna.motile	Total	epi	density	ind.10000m2	1095	3	0	imageJ.from.graph	undisturbed						reference.area	735	271.5		543	6	Disturbed	519	261		522	4	DISCOL3	r	NA	NA	267.611	-0.807142	-0.807142	0	NA	NA	NA
DISCOL	Bluhm2001	24	mega	Megafauna.motile	Total	epi	density	ind.10000m2	2555	4	0	imageJ.from.graph	undisturbed						reference.area	735	271.5		543	6	Disturbed	363	102		204	4	ECOBENT	r	NA	NA	223.543	-1.66411	-1.66411	0	NA	NA	NA
JET	Kitazato&Okamoto,1997	25	meio	Foraminifera	Foraminifera	0-30mm	density	ind.per.0.001m2	14	1	0	imageJ.from.graph	pre.disturbance	79.4			90.3	12	NA	NA	NA	NA	NA	NA	Disturbed	47.8	22.75		45.5	12	JET2	c	16.0867	-1.96436	NA	NA	-1.96436	0	0.000615752	32	48.8907
JET	Kitazato&Okamoto,1997	25	meio	Foraminifera	Foraminifera	0-30mm	density	ind.per.0.001m2	730	2	0	imageJ.from.graph	pre.disturbance	79.4			90.3	12	NA	NA	NA	NA	NA	NA	Disturbed	127.9	74.4		148.8	12	JET3	c	52.6087	0.9219	NA	NA	0.9219	0	0.000615752	32	48.8907
JET	Kitazato&Okamoto,1997	25	meio	Foraminifera	Foraminifera	0-30mm	density	ind.per.0.001m2	1095	3	0	imageJ.from.graph	pre.disturbance	79.4			90.3	12	NA	NA	NA	NA	NA	NA	Disturbed	101.4	58.05		116.1	12	JET4	c	41.0475	0.535964	NA	NA	0.535964	0	0.000615752	32	48.8907
JET	Shirayama&Fukushima,1997.	31	meio	Total.meiofauna	Total	0-30mm	density	ind.per.0.001m2	14	1	0	imageJ.from.graph	pre.disturbance	284.2	114.55			10	NA	NA	NA	NA	NA	NA	Light.Disturbance	76.2	NA			1	JET2	c	NA	NA	NA	NA	NA	0	0.000615752	32	174.997
JET	Shirayama&Fukushima,1997.	31	meio	Total.meiofauna	Total	0-30mm	density	ind.per.0.001m2	730	2	0	imageJ.from.graph	pre.disturbance	284.2	114.55			10	NA	NA	NA	NA	NA	NA	Light.Disturbance	158.6	42.4			2	JET3	c	109.496	-1.14749	NA	NA	-1.14749	0	0.000615752	32	174.997
JET	Shirayama&Fukushima,1997.	31	meio	Total.meiofauna	Total	0-30mm	density	ind.per.0.001m2	1095	3	0	imageJ.from.graph	pre.disturbance	284.2	114.55			10	NA	NA	NA	NA	NA	NA	Light.Disturbance	350.1	NA			1	JET4	c	NA	NA	NA	NA	NA	0	0.000615752	32	174.997
JET	Shirayama&Fukushima,1997.	32	meio	Total.meiofauna	Total	0-30mm	density	ind.per.0.001m2	14	1	0	imageJ.from.graph	pre.disturbance	284.2	114.55			10	NA	NA	NA	NA	NA	NA	Medium.disturbance	140.2	70.1			5	JET2	c	102.947	-1.39878	NA	NA	-1.39878	0	0.000615752	32	174.997
JET	Shirayama&Fukushima,1997.	32	meio	Total.meiofauna	Total	0-30mm	density	ind.per.0.001m2	730	2	0	imageJ.from.graph	pre.disturbance	284.2	114.55			10	NA	NA	NA	NA	NA	NA	Medium.disturbance	275.3	101.4			3	JET3	c	112.271	-0.0791391	NA	NA	-0.0791391	0	0.000615752	32	174.997
JET	Shirayama&Fukushima,1997.	32	meio	Total.meiofauna	Total	0-30mm	density	ind.per.0.001m2	1095	3	0	imageJ.from.graph	pre.disturbance	284.2	114.55			10	NA	NA	NA	NA	NA	NA	Medium.disturbance	328.7	NA			1	JET4	c	NA	NA	NA	NA	NA	0	0.000615752	32	174.997
JET	Shirayama&Fukushima,1997.	33	meio	Total.meiofauna	Total	0-30mm	density	ind.per.0.001m2	14	1	9	imageJ.from.graph	pre.disturbance	284.2	114.55			10	NA	NA	NA	NA	NA	NA	Heavy.Disturbance	173.4	134.2			4	JET2	c	119.757	-0.925209	NA	NA	-0.925209	0	0.000615752	32	174.997
JET	Shirayama&Fukushima,1997.	33	meio	Total.meiofauna	Total	0-30mm	density	ind.per.0.001m2	730	2	9	imageJ.from.graph	pre.disturbance	284.2	114.55			10	NA	NA	NA	NA	NA	NA	Heavy.Disturbance	211.5	66.4			5	JET3	c	102.186	-0.711341	NA	NA	-0.711341	0	0.000615752	32	174.997
JET	Shirayama&Fukushima,1997.	33	meio	Total.meiofauna	Total	0-30mm	density	ind.per.0.001m2	1095	3	9	imageJ.from.graph	pre.disturbance	284.2	114.55			10	NA	NA	NA	NA	NA	NA	Heavy.Disturbance	340.5	107.8			7	JET4	c	111.901	0.503309	NA	NA	0.503309	0	0.000615752	32	174.997
JET	Shirayama&Fukushima,1997.	34	meio	Nematoda	Nematoda	0-30mm	density	ind.per.0.001m2	14	1	0	imageJ.from.graph	pre.disturbance	261.7	104.25			10	NA	NA	NA	NA	NA	NA	Light.Disturbance	64.9	NA			1	JET2	c	NA	NA	NA	NA	NA	0	0.000615752	32	161.142
JET	Shirayama&Fukushima,1997.	34	meio	Nematoda	Nematoda	0-30mm	density	ind.per.0.001m2	730	2	0	imageJ.from.graph	pre.disturbance	261.7	104.25			10	NA	NA	NA	NA	NA	NA	Light.Disturbance	133.6	27.5			2	JET3	c	99.2831	-1.29048	NA	NA	-1.29048	0	0.000615752	32	161.142
JET	Shirayama&Fukushima,1997.	34	meio	Nematoda	Nematoda	0-30mm	density	ind.per.0.001m2	1095	3	0	imageJ.from.graph	pre.disturbance	261.7	104.25			10	NA	NA	NA	NA	NA	NA	Light.Disturbance	308.8	NA			1	JET4	c	NA	NA	NA	NA	NA	0	0.000615752	32	161.142
JET	Shirayama&Fukushima,1997.	35	meio	Nematoda	Nematoda	0-30mm	density	ind.per.0.001m2	14	1	0	imageJ.from.graph	pre.disturbance	261.7	104.25			10	NA	NA	NA	NA	NA	NA	Medium.disturbance	119.8	68.4			5	JET2	c	94.667	-1.49887	NA	NA	-1.49887	0	0.000615752	32	161.142
JET	Shirayama&Fukushima,1997.	35	meio	Nematoda	Nematoda	0-30mm	density	ind.per.0.001m2	730	2	0	imageJ.from.graph	pre.disturbance	261.7	104.25			10	NA	NA	NA	NA	NA	NA	Medium.disturbance	204	62.8			3	JET3	c	98.0235	-0.589144	NA	NA	-0.589144	0	0.000615752	32	161.142
JET	Shirayama&Fukushima,1997.	35	meio	Nematoda	Nematoda	0-30mm	density	ind.per.0.001m2	1095	3	0	imageJ.from.graph	pre.disturbance	261.7	104.25			10	NA	NA	NA	NA	NA	NA	Medium.disturbance	275.8	NA			1	JET4	c	NA	NA	NA	NA	NA	0	0.000615752	32	161.142
JET	Shirayama&Fukushima,1997.	36	meio	Nematoda	Nematoda	0-30mm	density	ind.per.0.001m2	14	1	0	imageJ.from.graph	pre.disturbance	261.7	104.25			10	NA	NA	NA	NA	NA	NA	Heavy.Disturbance	152.8	126.2			4	JET2	c	110.144	-0.988774	NA	NA	-0.988774	0	0.000615752	32	161.142
JET	Shirayama&Fukushima,1997.	36	meio	Nematoda	Nematoda	0-30mm	density	ind.per.0.001m2	730	2	0	imageJ.from.graph	pre.disturbance	261.7	104.25			10	NA	NA	NA	NA	NA	NA	Heavy.Disturbance	174.9	65.8			5	JET3	c	94.1114	-0.922694	NA	NA	-0.922694	0	0.000615752	32	161.142
JET	Shirayama&Fukushima,1997.	36	meio	Nematoda	Nematoda	0-30mm	density	ind.per.0.001m2	1095	3	0	imageJ.from.graph	pre.disturbance	261.7	104.25			10	NA	NA	NA	NA	NA	NA	Heavy.Disturbance	294.3	102.8			7	JET4	c	103.692	0.314413	NA	NA	0.314413	0	0.000615752	32	161.142
JET	Shirayama&Fukushima,1997.	37	meio	Crustacea	Arthropoda	0-30mm	density	ind.per.0.001m2	14	1	0	imageJ.from.graph	pre.disturbance	20.7	22.1			10	NA	NA	NA	NA	NA	NA	Light.Disturbance	11.5	NA			1	JET2	c	NA	NA	NA	NA	NA	1	0.000615752	32	12.7461
JET	Shirayama&Fukushima,1997.	37	meio	Crustacea	Arthropoda	0-30mm	density	ind.per.0.001m2	730	2	0	imageJ.from.graph	pre.disturbance	20.7	22.1			10	NA	NA	NA	NA	NA	NA	Light.Disturbance	25.4	21			2	JET3	c	21.9906	0.214137	NA	NA	0.214137	1	0.000615752	32	12.7461
JET	Shirayama&Fukushima,1997.	37	meio	Crustacea	Arthropoda	0-30mm	density	ind.per.0.001m2	1095	3	0	imageJ.from.graph	pre.disturbance	20.7	22.1			10	NA	NA	NA	NA	NA	NA	Light.Disturbance	37.1	NA			1	JET4	c	NA	NA	NA	NA	NA	1	0.000615752	32	12.7461
JET	Shirayama&Fukushima,1997.	38	meio	Crustacea	Arthropoda	0-30mm	density	ind.per.0.001m2	14	1	0	imageJ.from.graph	pre.disturbance	20.7	22.1			10	NA	NA	NA	NA	NA	NA	Medium.disturbance	18.4	12.5			5	JET2	c	19.6557	-0.11498	NA	NA	-0.11498	1	0.000615752	32	12.7461
JET	Shirayama&Fukushima,1997.	38	meio	Crustacea	Arthropoda	0-30mm	density	ind.per.0.001m2	730	2	0	imageJ.from.graph	pre.disturbance	20.7	22.1			10	NA	NA	NA	NA	NA	NA	Medium.disturbance	55.2	25			3	JET3	c	22.6476	1.52255	NA	NA	1.52255	1	0.000615752	32	12.7461
JET	Shirayama&Fukushima,1997.	38	meio	Crustacea	Arthropoda	0-30mm	density	ind.per.0.001m2	1095	3	0	imageJ.from.graph	pre.disturbance	20.7	22.1			10	NA	NA	NA	NA	NA	NA	Medium.disturbance	41.4	NA			1	JET4	c	NA	NA	NA	NA	NA	1	0.000615752	32	12.7461
JET	Shirayama&Fukushima,1997.	39	meio	Crustacea	Arthropoda	0-30mm	density	ind.per.0.001m2	14	1	0	imageJ.from.graph	pre.disturbance	20.7	22.1			10	NA	NA	NA	NA	NA	NA	Heavy.Disturbance	14.1	13.6			4	JET2	c	20.3036	-0.322948	NA	NA	-0.322948	1	0.000615752	32	12.7461
JET	Shirayama&Fukushima,1997.	39	meio	Crustacea	Arthropoda	0-30mm	density	ind.per.0.001m2	730	2	0	imageJ.from.graph	pre.disturbance	20.7	22.1			10	NA	NA	NA	NA	NA	NA	Heavy.Disturbance	36.6	23			5	JET3	c	22.3904	0.712313	NA	NA	0.712313	1	0.000615752	32	12.7461
JET	Shirayama&Fukushima,1997.	39	meio	Crustacea	Arthropoda	0-30mm	density	ind.per.0.001m2	1095	3	0	imageJ.from.graph	pre.disturbance	20.7	22.1			10	NA	NA	NA	NA	NA	NA	Heavy.Disturbance	37.9	21.5			7	JET4	c	21.8531	0.787485	NA	NA	0.787485	1	0.000615752	32	12.7461
IOMBIE	Radziejewska2002	40	meio	Nematoda	Nematoda	0-60mm	density	ind.per.0.001m2	5	1	0	actual.from.tables	pre.disturbance	177.777	121.443			6	NA	NA	NA	NA	NA	NA	Disturbed	90.79	54.3578			10		c	84.6569	-1.02752	NA	NA	-1.02752	0	0.00708822	32	1260.12
IOMBIE	Radziejewska2002	40	meio	Nematoda	Nematoda	0-60mm	density	ind.per.0.001m2	630	3	0	actual.from.tables	pre.disturbance	162.46	36.1442			3	NA	NA	NA	NA	NA	NA	Disturbed	152.264	72.2263			5		c	62.5558	-0.16299	NA	NA	-0.16299	0	0.00708822	32	1151.55
IOMBIE	Radziejewska2002	41	meio	Harpacticoida	Arthropoda	0-60mm	density	ind.per.0.001m2	5	1	0	actual.from.tables	pre.disturbance	10.3833	1.80902			6	NA	NA	NA	NA	NA	NA	Disturbed	7.518	3.39549			10		c	2.92925	-0.97818	NA	NA	-0.97818	0	0.00708822	32	73.5993
IOMBIE	Radziejewska2002	41	meio	Harpacticoida	Arthropoda	0-60mm	density	ind.per.0.001m2	630	3	0	actual.from.tables	pre.disturbance	12.5533	2.5057			3	NA	NA	NA	NA	NA	NA	Disturbed	15.7267	2.5213			5		c	2.51611	1.26121	NA	NA	1.26121	0	0.00708822	32	88.9808
IOMBIE	Radziejewska2002	42	meio	Total.meiofauna	Arthropoda	0-60mm	density	ind.per.0.001m2	5	1	5	actual.from.tables	pre.disturbance	340.237	157.587			6	NA	NA	NA	NA	NA	NA	Disturbed	243.054	126.584			10		c	138.456	-0.701903	NA	NA	-0.701903	0	0.00708822	32	2411.67
IOMBIE	Radziejewska2002	42	meio	Total.meiofauna	Arthropoda	0-60mm	density	ind.per.0.001m2	630	3	5	actual.from.tables	pre.disturbance	352.79	160.093			3	NA	NA	NA	NA	NA	NA	Disturbed	258.781	129.105			5		c	140.198	-0.670548	NA	NA	-0.670548	0	0.00708822	32	2500.65
OMCO	Mahatma2009	43	meio	Nematoda	Nematoda	0-50mm	density	ind.per.0.001m2	9490	5	0	actual.from.tables	outside.track	642	344.77			6	NA	NA	NA	NA	NA	NA	Disturbed	798.13	374.84			16		c	367.553	0.424782	NA	NA	0.424782	0	0.018	32	11556
OMCO	Mahatma2009	44	meio	Copepoda&nauplii	Arthropoda	0-50mm	density	ind.per.0.001m2	9490	5	0	actual.from.tables	outside.track	99.67	63.68			6	NA	NA	NA	NA	NA	NA	Disturbed	179.38	92.28			16		c	86.0261	0.92658	NA	NA	0.92658	0	0.018	32	1794.06
OMCO	Mahatma2009	45	meio	Tardigrada	Other	0-50mm	density	ind.per.0.001m2	9490	5	0	actual.from.tables	outside.track	1.67	1.63			6	NA	NA	NA	NA	NA	NA	Disturbed	1.06	1.39			16		c	1.45372	-0.419613	NA	NA	-0.419613	1	0.018	32	30.06
OMCO	Mahatma2009	46	meio	Polychaeta	Annelida	0-50mm	density	ind.per.0.001m2	9490	5	0	actual.from.tables	outside.track	1.17	1.33			6	NA	NA	NA	NA	NA	NA	Disturbed	2.75	3.47			16		c	3.07781	0.513352	NA	NA	0.513352	1	0.018	32	21.06
OMCO	Mahatma2009	47	meio	Halacaroida	Arthropoda	0-50mm	density	ind.per.0.001m2	9490	5	0	actual.from.tables	outside.track	9	19.14			6	NA	NA	NA	NA	NA	NA	Disturbed	2.88	2.99			16		c	9.91413	-0.617301	NA	NA	-0.617301	0	0.018	32	162
OMCO	Mahatma2009	48	meio	Ostracoda	Arthropoda	0-50mm	density	ind.per.0.001m2	9490	5	0	actual.from.tables	outside.track	5.33	3.56			6	NA	NA	NA	NA	NA	NA	Disturbed	5.94	3.55			16		c	3.5525	0.17171	NA	NA	0.17171	0	0.018	32	95.94
OMCO	Mahatma2009	49	meio	Kinorhyncha	Other	0-50mm	density	ind.per.0.001m2	9490	5	0	actual.from.tables	outside.track	0.17	0.41			6	NA	NA	NA	NA	NA	NA	Disturbed	0.94	1.18			16		c	1.04227	0.738773	NA	NA	0.738773	1	0.018	32	3.06
OMCO	Mahatma2009	50	meio	Unknown	Other	0-50mm	density	ind.per.0.001m2	9490	5	0	actual.from.tables	outside.track	1.5	2.81			6	NA	NA	NA	NA	NA	NA	Disturbed	0.94	2.38			16		c	2.49446	-0.224498	NA	NA	-0.224498	1	0.018	32	27
OMCO	Mahatma2009	51	meio	Bivalvia	Mollusca	0-50mm	density	ind.per.0.001m2	9490	5	0	actual.from.tables	outside.track	0	0			6	NA	NA	NA	NA	NA	NA	Disturbed	0.81	2.74			16		c	2.37291	0.341353	NA	NA	0.341353	1	0.018	32	0
OMCO	Mahatma2009	52	meio	Gastrotricha	Other	0-50mm	density	ind.per.0.001m2	9490	5	0	actual.from.tables	outside.track	0	0			6	NA	NA	NA	NA	NA	NA	Disturbed	0.19	0.75			16		c	0.649519	0.292524	NA	NA	0.292524	1	0.018	32	0
OMCO	Mahatma2009	53	meio	Tantulocarida	Other	0-50mm	density	ind.per.0.001m2	9490	5	0	actual.from.tables	outside.track	0.5	1.22			6	NA	NA	NA	NA	NA	NA	Disturbed	0.25	0.45			16		c	0.723861	-0.34537	NA	NA	-0.34537	1	0.018	32	9
OMCO	Mahatma2009	54	meio	Rotifera	Other	0-50mm	density	ind.per.0.001m2	9490	5	0	actual.from.tables	outside.track	0.33	0.82			6	NA	NA	NA	NA	NA	NA	Disturbed	0.25	0.68			16		c	0.717565	-0.111488	NA	NA	-0.111488	1	0.018	32	5.94
OMCO	Mahatma2009	55	meio	Loricifera	Other	0-50mm	density	ind.per.0.001m2	9490	5	0	actual.from.tables	outside.track	0	0			6	NA	NA	NA	NA	NA	NA	Disturbed	0.06	0.25			16		c	0.216506	0.277128	NA	NA	0.277128	1	0.018	32	0
OMCO	Mahatma2009	56	meio	Annelida.larvae	Annelida	0-50mm	density	ind.per.0.001m2	9490	5	0	actual.from.tables	outside.track	0.5	1.22			6	NA	NA	NA	NA	NA	NA	Disturbed	2.75	3.59			16		c	3.16831	0.710158	NA	NA	0.710158	1	0.018	32	9
OMCO	Mahatma2009	57	meio	Total.meiofauna	Total	0-50mm	density	ind.per.0.001m2	9490	5	6	actual.from.tables	outside.track	761.83	413.77			6	NA	NA	NA	NA	NA	NA	Disturbed	798.13	374.84			16		c	384.942	0.0943	NA	NA	0.0943	0	0.018	32	13712.9
OMCO	Mahatma2009	58	meio	Meiofauna	Total	0-50mm	diversity	H	9490	5	10	imageJ.from.graph	outside.track	2.94	0.53			6	NA	NA	NA	NA	NA	NA	Disturbed	3.44	0.3			16		c	0.371113	1.3473	NA	NA	1.3473	0	0.018	32	NA
OMCO	Mahatma2009	59	meio	Meiofauna	Total	0-50mm	diversity	Pielou	9490	5	11	imageJ.from.graph	outside.track	0.994	0.006			6	NA	NA	NA	NA	NA	NA	Disturbed	0.99	0.008			16		c	0.00754983	-0.529813	NA	NA	-0.529813	0	0.018	32	NA
OMCO	Mahatma2009	60	meio	Meiofauna	Total	0-50mm	diversity	Simpsons.1-Lambda	9490	5	0	imageJ.from.graph	outside.track	0.996	0.005			6	NA	NA	NA	NA	NA	NA	Disturbed	0.993	0.006			16		c	0.00576628	-0.520266	NA	NA	-0.520266	0	0.018	32	NA
OMCO	Mahatma2009	61	meio	Meiofauna	Total	0-50mm	diversity	Number.genera	9490	5	0	actual.from.tables	outside.track	51				6	NA	NA	NA	NA	NA	NA	Disturbed	70				16		c	NA	NA	NA	NA	NA	0	0.018	32	NA
OMCO	Miljutin.et.al.2011	62	meio	Nematoda	Nematoda	0-50mm	size	body.vol	9490	5	0	imageJ.from.graph	outside.track	0.71	0.16	0.06		7	NA	NA	NA	NA	NA	NA	Disturbed	0.8	0.26	0.091		8		c	0.21958	0.409873	NA	NA	0.409873	0	0.018	40	NA
OMCO	Miljutin.et.al.2011	63	meio	Nematoda	Nematoda	0-50mm	size	adult.juv.ratio	9490	5	0	imageJ.from.graph	outside.track	1.47	0.33	0.125		7	NA	NA	NA	NA	NA	NA	Disturbed	1.19	0.2	0.07		8		c	0.267955	-1.04495	NA	NA	-1.04495	0	0.018	40	NA
OMCO	Miljutin.et.al.2011	64	meio	Nematoda	Nematoda	0-50mm	density	ind.per.0.001m2	9490	5	0	imageJ.from.graph	outside.track	68.6	16.51	6.24		7	NA	NA	NA	NA	NA	NA	Disturbed	49.8	14.14	5		8		c	15.2796	-1.2304	NA	NA	-1.2304	0	0.018	40	1234.8
OMCO	Miljutin.et.al.2011	65	meio	Nematoda	Nematoda	0-50mm	diversity	species.d	9490	5	0	imageJ.from.graph	outside.track	11.16	1	0.3775		7	NA	NA	NA	NA	NA	NA	Disturbed	9.25	0.79	0.28		8		c	0.89308	-2.13867	NA	NA	-2.13867	0	0.018	40	200.88
OMCO	Miljutin.et.al.2011	66	meio	Nematoda	Nematoda	0-50mm	diversity	species.J	9490	5	0	imageJ.from.graph	outside.track	0.91	0.02	0.0065		7	NA	NA	NA	NA	NA	NA	Disturbed	0.87	0.01	0.005		8		c	0.0154422	-2.5903	NA	NA	-2.5903	0	0.018	40	16.38
OMCO	Miljutin.et.al.2011	67	meio	Nematoda	Nematoda	0-50mm	diversity	species.Es51	9490	5	0	imageJ.from.graph	outside.track	33.2	1.85	0.7		7	NA	NA	NA	NA	NA	NA	Disturbed	27.1	0.71	0.25		8		c	1.36053	-4.48353	NA	NA	-4.48353	0	0.018	40	597.6
OMCO	Miljutin.et.al.2011	68	meio	Nematoda	Nematoda	0-50mm	diversity	species.H	9490	5	0	imageJ.from.graph	outside.track	5.18	0.19	0.07		7	NA	NA	NA	NA	NA	NA	Disturbed	4.73	0.11	0.04		8		c	0.15224	-2.95587	NA	NA	-2.95587	0	0.018	40	93.24
OMCO	Miljutin.et.al.2011	69	meio	Nematoda	Nematoda	0-50mm	diversity	genus.d	9490	5	0	imageJ.from.graph	outside.track	6.1	0.63	0.2375		7	NA	NA	NA	NA	NA	NA	Disturbed	5.12	0.71	0.25		8		c	0.674257	-1.45345	NA	NA	-1.45345	0	0.018	40	109.8
OMCO	Miljutin.et.al.2011	70	meio	Nematoda	Nematoda	0-50mm	diversity	genus.J	9490	5	0	imageJ.from.graph	outside.track	0.81	0.04	0.0145		7	NA	NA	NA	NA	NA	NA	Disturbed	0.73	0.05	0.01825		8		c	0.0456576	-1.75217	NA	NA	-1.75217	1	0.018	40	14.58
OMCO	Miljutin.et.al.2011	71	meio	Nematoda	Nematoda	0-50mm	diversity	genus.Eg51	9490	5	0	imageJ.from.graph	outside.track	20.48	0.32	0.12		7	NA	NA	NA	NA	NA	NA	Disturbed	16.85	1.65	0.5825		8		c	1.23013	-2.9509	NA	NA	-2.9509	0	0.018	40	368.64
OMCO	Miljutin.et.al.2011	72	meio	Nematoda	Nematoda	0-50mm	diversity	genus.H	9490	5	0	imageJ.from.graph	outside.track	3.9	0.25	0.095		7	NA	NA	NA	NA	NA	NA	Disturbed	3.43	0.34	0.12		8		c	0.301815	-1.55725	NA	NA	-1.55725	0	0.018	40	70.2
OMCO	Miljutin.et.al.2011	73	meio	Nematoda	Nematoda	0-50mm	diversity	family.d	9490	5	0	imageJ.from.graph	outside.track	3.26	0.21	0.079		7	NA	NA	NA	NA	NA	NA	Disturbed	3.17	0.15	0.0525		8		c	0.180192	-0.499467	NA	NA	-0.499467	0	0.018	40	58.68
OMCO	Miljutin.et.al.2011	74	meio	Nematoda	Nematoda	0-50mm	diversity	family.J	9490	5	0	imageJ.from.graph	outside.track	0.762	0.04	0.0135		7	NA	NA	NA	NA	NA	NA	Disturbed	0.7	0.05	0.018		8		c	0.0456576	-1.35793	NA	NA	-1.35793	1	0.018	40	13.716
OMCO	Miljutin.et.al.2011	75	meio	Nematoda	Nematoda	0-50mm	diversity	family.Ef51	9490	5	0	imageJ.from.graph	outside.track	12.38	0.85	0.321		7	NA	NA	NA	NA	NA	NA	Disturbed	11.36	0.79	0.28		8		c	0.818239	-1.24658	NA	NA	-1.24658	0	0.018	40	222.84
OMCO	Miljutin.et.al.2011	76	meio	Nematoda	Nematoda	0-50mm	diversity	family.H	9490	5	0	imageJ.from.graph	outside.track	3.03	0.15	0.0565		7	NA	NA	NA	NA	NA	NA	Disturbed	2.8	0.23	0.08		8		c	0.197153	-1.16661	NA	NA	-1.16661	0	0.018	40	54.54
OMCO	Miljutin.et.al.2011	77	meio	Nematoda	Nematoda	0-50mm	diversity	taxonomic.diveristy	9490	5	0	imageJ.from.graph	outside.track	88.47	1.35	0.51		7	NA	NA	NA	NA	NA	NA	Disturbed	83.6	7.09	2.505		8		c	5.28286	-0.921849	NA	NA	-0.921849	0	0.018	40	1592.46
OMCO	Miljutin.et.al.2011	78	meio	Nematoda	Nematoda	0-50mm	diversity	taxonomic.distinctness	9490	5	0	imageJ.from.graph	outside.track	84	2.22	0.84		7	NA	NA	NA	NA	NA	NA	Disturbed	77.26	6.08	2.15		8		c	4.70953	-1.43114	NA	NA	-1.43114	0	0.018	40	1512
INDEX	Ingole.et.al.2000	79	meio	Nematoda	Nematoda	0-200mm	density	ind.per.0.001m2	30	1	0	actual.from.tables	outside.track	17	8			12	pre.disturbance	24	11			12	inside.track	12	7			12		c	7.51665	-0.66519	9.21954	-1.30158	-0.66519	1	0.00159043	45	27.0373
INDEX	Ingole.et.al.2000	79	meio	Nematoda	Nematoda	0-200mm	density	ind.per.0.001m2	1395	2	0	actual.from.tables	outside.track	5.2	3.9			12	pre.disturbance	24	11			12	inside.track	12	9.6			12		c	7.327	0.928074	10.3238	-1.16237	0.928074	1	0.00159043	45	8.27024
INDEX	Ingole.et.al.2000	80	meio	Harpacticoida	Arthropoda	0-200mm	density	ind.per.0.001m2	30	1	0	actual.from.tables	outside.track	7	4			12	pre.disturbance	11	50			12	inside.track	4	3			12		c	3.53553	-0.848528	35.4189	-0.197634	-0.848528	1	0.00159043	45	11.133
INDEX	Ingole.et.al.2000	80	meio	Harpacticoida	Arthropoda	0-200mm	density	ind.per.0.001m2	1395	2	0	actual.from.tables	outside.track	1.5	2.1			12	pre.disturbance	11	50			12	inside.track	0.4	1.1			12		c	1.67631	-0.656205	35.3639	-0.299741	-0.656205	1	0.00159043	45	2.38565
INDEX	Ingole.et.al.2000	81	meio	Total.meiofauna	Total	0-200mm	density	ind.per.0.001m2	30	1	7	actual.from.tables	outside.track	32	17			12	pre.disturbance	45	131			12	inside.track	21	16			12		c	16.5076	-0.666361	93.3193	-0.257181	-0.666361	0	0.00159043	45	50.8938
INDEX	Ingole.et.al.2000	81	meio	Total.meiofauna	Total	0-200mm	density	ind.per.0.001m2	1395	2	7	actual.from.tables	outside.track	30	17.5			12	pre.disturbance	45	131			12	inside.track	32.5	37.5			12		c	29.2617	0.0854358	96.3516	-0.129733	0.0854358	0	0.00159043	45	47.7129
INDEX	Ingole.et.al.2000	82	meio	Nermertina	Other	0-200mm	density	ind.per.0.001m2	1395	2	0	actual.from.tables	outside.track	21	25.4			12	NA						inside.track	11.3	10.2			12		c	7.06597	-1.37278	NA	NA	-1.37278	0	0.00159043	45	33.3991
INDEX	Ingole.et.al.2000	83	meio	Turbellaria	Other	0-200mm	density	ind.per.0.001m2	1395	2	0	actual.from.tables	outside.track	1.5	3.5			12	NA						inside.track	3.7	6.1			12		c	6.30127	0.349136	NA	NA	0.349136	1	0.00159043	45	2.38565
INDEX	Ingole.et.al.2000	84	meio	Gastrotricha	Other	0-200mm	density	ind.per.0.001m2	1395	2	0	actual.from.tables	outside.track	1	1.4			12	NA						inside.track	2.9	4.9			12		c	5.12006	0.37109	NA	NA	0.37109	1	0.00159043	45	1.59043
INDEX	Ingole.et.al.2000	85	meio	Polychaeta	Annelida	0-200mm	density	ind.per.0.001m2	1395	2	0	actual.from.tables	outside.track	0	0			12	NA						inside.track	1.4	3.8			12		c	3.98547	0.351276	NA	NA	0.351276	1	0.00159043	45	0
INDEX	Ingole.et.al.2000	86	meio	Kinorhyncha	Other	0-200mm	density	ind.per.0.001m2	1395	2	0	actual.from.tables	outside.track	0	0			12	NA						inside.track	0.1	0.4			12		c	0.419524	0.238366	NA	NA	0.238366	1	0.00159043	45	0
INDEX	Ingole.et.al.2001	87	macro	Total.macrofauna	Total	0-200mm	density	ind.per.1m2	30	1	2	actual.from.tables	outside.track	456.727	282.649			11	pre.disturbance	336	463.7			6	inside.track	213	212.8			4		r	268.15	-0.908921	389.06	-0.316147	-0.316147	1	0.00502655	500	2.29576
INDEX	Ingole.et.al.2005b	87	macro	Total.macrofauna	Total	0-200mm	density	ind.per.1m2	1395	2	2	actual.from.tables	outside.track	507	489			3	pre.disturbance	336	463.7			6	inside.track	373	221			12		r	279.49	-0.479444	317.445	0.116556	0.116556	1	0.0113097	500	5.73403
INDEX	Ingole.et.al.2001	88	macro	Total.macrofauna	Total	0-50mm	density	ind.per.1m2	30	1	0	actual.from.tables	outside.track	280.727	333.554			11	pre.disturbance	237.3	310			6	inside.track	101	151.672			4		r	301.483	-0.596144	262.086	-0.520058	-0.520058	1	0.00502655	500	1.41109
INDEX	Ingole.et.al.2005b	88	macro	Total.macrofauna	Total	0-50mm	density	ind.per.1m2	1395	2	0	actual.from.tables	outside.track	357	493			3	pre.disturbance	237.3	310			6	inside.track	242	501			12		r	499.778	-0.230102	450.105	0.010442	0.010442	1	0.0113097	500	4.03757
INDEX	Ingole.et.al.2001	89	macro	Harpacticoida	Arthropoda	0-200mm	density	ind.per.1m2	30	1	0	actual.from.tables	outside.track	93.0909	117.21			11	pre.disturbance	56	79.1			6	inside.track	36	51.7128			4		r	105.759	-0.53982	70.0952	-0.285326	-0.285326	1	0.00502655	500	0.467926
INDEX	Ingole.et.al.2005b	89	macro	Harpacticoida	Arthropoda	0-200mm	density	ind.per.1m2	1395	2	0	actual.from.tables	outside.track	0	0			3	pre.disturbance	56	79.1			6	inside.track	30	70			12		r	64.3906	0.465906	72.9658	-0.356331	-0.356331	1	0.0113097	500	0
INDEX	Ingole.et.al.2001	90	macro	Nematoda	Nematoda	0-200mm	density	ind.per.1m2	30	1	0	actual.from.tables	outside.track	162.909	145.153			11	pre.disturbance	111.9	178.6			6	inside.track	64	85.1254			4		r	133.714	-0.739705	150.511	-0.318249	-0.318249	1	0.00502655	500	0.81887
INDEX	Ingole.et.al.2005b	90	macro	Nematoda	Nematoda	0-200mm	density	ind.per.1m2	1395	2	0	actual.from.tables	outside.track	268	339			3	pre.disturbance	111.9	178.6			6	inside.track	199	363			12		r	359.412	-0.19198	317.111	0.274667	0.274667	1	0.0113097	500	3.03101
INDEX	Ingole.et.al.2001	91	macro	Polychaeta	Annelida	0-200mm	density	ind.per.1m2	30	1	0	actual.from.tables	outside.track	113.454	129.563			11	pre.disturbance	98.7	87.4			6	inside.track	84	110.739			4		r	125.47	-0.234753	96.8137	-0.151838	-0.151838	1	0.00502655	500	0.570285
INDEX	Ingole.et.al.2005b	91	macro	Polychaeta	Annelida	0-200mm	density	ind.per.1m2	1395	2	0	actual.from.tables	outside.track	119	205			3	pre.disturbance	98.7	87.4			6	inside.track	80	185			12		r	188.215	-0.20721	160.987	-0.116158	-0.116158	1	0.0113097	500	1.34586
BIE	Trueblood&Ozturgut,1997	92	meio	Nematoda	Nematoda	0-20mm	density	ind.per.0.001m2	5	1	8	actual.from.tables	outside.track	117.9	50.3			4	NA	NA	NA	NA	NA	NA	inside.track	190.9	74.3			4		c	63.4452	1.1506	NA	NA	1.1506	1	0.02	45	2358
BIE	Trueblood&Ozturgut,1997	92	meio	Nematoda	Nematoda	0-20mm	density	ind.per.0.001m2	270	2	8	actual.from.tables	outside.track	72.5	12.3			4	NA	NA	NA	NA	NA	NA	inside.track	50.4	7.2			5		c	9.71913	-2.27387	NA	NA	-2.27387	1	0.02	45	1450
BIE	Trueblood&Ozturgut,1997	93	macro	Total.macrofauna	Total	0-100mm	density	ind.per.0.25m2	30	1	3	actual.from.author	pre.disturbance	61	12.6293			5	NA	NA	NA	NA	NA	NA	inside.track	68.7143	8.75051			7		c	10.4758	0.73639	NA	NA	0.73639	0	0.23	500	56.12
BIE	Trueblood&Ozturgut,1997	93	macro	Total.macrofauna	Total	0-100mm	density	ind.per.0.25m2	360	2	3	actual.from.author	pre.disturbance	61	12.6293			5	post.disturbance.control	60.25	22.6182			4	inside.track	56	10.4403			5		r	11.5866	-0.431532	16.779	-0.253292	-0.253292	0	0.23	500	56.12
BIE	Trueblood&Ozturgut,1997	94	macro	Polychaeta	Annelida	0-100mm	density	ind.per.0.25m2	30	1	0	actual.from.author	pre.disturbance	28.4	6.54217			5	NA	NA	NA	NA	NA	NA	inside.track	35	6.02771			7		c	6.23859	1.05793	NA	NA	1.05793	1	0.23	500	26.128
BIE	Trueblood&Ozturgut,1997	94	macro	Polychaeta	Annelida	0-100mm	density	ind.per.0.25m2	360	2	0	actual.from.author	pre.disturbance	28.4	6.54217			5	post.disturbance.control	25	8.64099			4	inside.track	27	8.91628			5		r	7.81985	-0.179032	8.79935	0.22729	0.22729	1	0.23	500	26.128
BIE	Trueblood&Ozturgut,1997	95	macro	Crustacea	Arthropoda	0-100mm	density	ind.per.0.25m2	30	1	0	actual.from.author	pre.disturbance	24	7.03562			5	NA	NA	NA	NA	NA	NA	inside.track	27.7143	5.58911			7		c	6.20829	0.598278	NA	NA	0.598278	1	0.23	500	22.08
BIE	Trueblood&Ozturgut,1997	95	macro	Crustacea	Arthropoda	0-100mm	density	ind.per.0.25m2	360	2	0	actual.from.author	pre.disturbance	24	7.03562			5	post.disturbance.control	25	9.96661			4	inside.track	21.4	4.72229			5		r	5.99166	-0.433936	7.43736	-0.484043	-0.484043	1	0.23	500	22.08
BIE	Trueblood&Ozturgut,1997	96	macro	Mollusca	Mollusca	0-100mm	density	ind.per.0.25m2	30	1	0	actual.from.author	pre.disturbance	8	5.24404			5	NA	NA	NA	NA	NA	NA	inside.track	5.57143	2.63674			7		c	3.89505	-0.623502	NA	NA	-0.623502	1	0.23	500	7.36
BIE	Trueblood&Ozturgut,1997	96	macro	Mollusca	Mollusca	0-100mm	density	ind.per.0.25m2	360	2	0	actual.from.author	pre.disturbance	8	5.24404			5	post.disturbance.control	9	5.71548			4	inside.track	6.2	0.83666			5		r	3.755	-0.479361	3.79473	-0.737865	-0.737865	1	0.23	500	7.36
BIE	Trueblood&Ozturgut,1997	97	macro	Isopoda	Arthropoda	0-100mm	density	ind.per.0.25m2	30	1	0	actual.from.author	pre.disturbance	10	3.08221			5	NA	NA	NA	NA	NA	NA	inside.track	10.7143	3.98808			7		c	3.65279	0.195545	NA	NA	0.195545	1	0.23	500	9.2
BIE	Trueblood&Ozturgut,1997	97	macro	Isopoda	Arthropoda	0-100mm	density	ind.per.0.25m2	360	2	0	actual.from.author	pre.disturbance	10	3.08221			5	post.disturbance.control	10.25	8.5			4	inside.track	10	2			5		r	2.59808	0	5.76628	-0.0433555	-0.0433555	1	0.23	500	9.2
BIE	Trueblood&Ozturgut,1997	98	macro	Amphipoda	Arthropoda	0-100mm	density	ind.per.0.25m2	30	1	0	actual.from.author	pre.disturbance	1	1.73205			5	NA	NA	NA	NA	NA	NA	inside.track	0.714286	0.755929			7		c	1.24212	-0.230022	NA	NA	-0.230022	1	0.23	500	0.92
BIE	Trueblood&Ozturgut,1997	98	macro	Amphipoda	Arthropoda	0-100mm	density	ind.per.0.25m2	360	2	0	actual.from.author	pre.disturbance	1	1.73205			5	post.disturbance.control	1.25	0.5			4	inside.track	0.6	0.547723			5		r	1.28452	-0.3114	0.527799	-1.23153	-1.23153	1	0.23	500	0.92
IOMBIE	Radziejewska&Stoyanova,2000.	99	mega	Megafauna	Total	epi	density	ind.per.10000m2	240	2	0	actual.from.tables	pre.disturbance	305	180			5	NA	NA	NA	NA	NA	NA	Disturbed	596	295			5		c	244.361	1.19086	NA	NA	1.19086	0	NA	NA	NA
IOMBIE	Radziejewska&Stoyanova,2000.	99	mega	Megafauna	Total	epi	density	ind.per.10000m2	870	4	0	actual.from.tables	pre.disturbance	305	180			5	NA	NA	NA	NA	NA	NA	Disturbed	899	214			4		c	195.298	3.04151	NA	NA	3.04151	0	NA	NA	NA
JET	Fukushima&Imajima1997	100	macro	Polychaeta	Annelida	0-50mm	density	ind.per.1m2	730	2	0	actual.from.tables	outside.track	303	11			2	NA	NA	NA	NA	NA	NA	High.disturbance.area	103	39			3		c	32.4705	-6.15944	NA	NA	-6.15944	0	0.18	300	54.54
JET	Fukushima&Imajima1997	100	macro	Crustacea	Arthropoda	0-50mm	density	ind.per.1m2	730	2	0	actual.from.tables	outside.track	117	9			2	NA	NA	NA	NA	NA	NA	High.disturbance.area	186	124			3		c	101.379	0.680615	NA	NA	0.680615	1	0.18	300	21.06
JET	Fukushima.et.al.2000	101	mega	Megafauna	Total	epi	density	ind.per.10000m2	730	2	0	actual.from.tables	outside.track	139	20			5	NA	NA	NA	NA	NA	NA	Disturbed	123	20			5		c	20	-0.8	NA	NA	-0.8	0	NA	NA	NA
JET	Fukushima.et.al.2000	101	mega	Megafauna.sessile	Total	epi	density	ind.per.10000m2	730	2	0	actual.from.tables	outside.track	35	20			5	NA	NA	NA	NA	NA	NA	Disturbed	36	4			5		c	14.4222	0.0693375	NA	NA	0.0693375	0	NA	NA	NA
JET	Fukushima.et.al.2000	101	mega	Megafauna.motile	Total	epi	density	ind.per.10000m2	730	2	0	actual.from.tables	outside.track	72	22			5	NA	NA	NA	NA	NA	NA	Disturbed	42	2			5		c	15.6205	-1.92055	NA	NA	-1.92055	0	NA	NA	NA

## Sheet: headings
Heading	Explanation
Site	Investigation site, see full text for abbreviations
Reference	Reference for the study where data were obtained. See paper for full reference details
Data.set	Unique numeric identifier for different data sets (time series investigations of the same parameter from the same experiment)
Size.fraction	Size fraction assessed. Meio = meiofauna, macro = macrofauna, mega = megafauna. See reference for definitions of size class
Faunal.group	The taxonomic or size-based group used for analysis
Phylum	Phylum
Sed.depth	Depth of sediment horizon analysed (for megafauna epi was used to indicate epifaunal)
Response	Response variable measured (density or diversity or size)
Unit	Sampling unit investigated (this was the reported sampling unit e.g. numbers per 1m2)
Recovery.time.d	Time since start of experiment in days
Timepoint.no	The order of investigations for time series data (see Data.set for unique identifier for time-series)
Graph.no	Number used for plotting
data.type	How data obtained. Either obtained direct from tables or digitised from a graph using ImageJ software v1.48 National Institute of Health
Control.type	Type of control study carried out. Undisturbed site assessed simultaneously with disturbed site, site assessed before disturbance, or site outside visible tracks on the seafloor
Control.mean	The mean value as reported by this study
Control.sd	The control valule as reported by this study
Control.se	The standard error as reported by this study
Control.range	The range in observations as reported
Control.n	The number of observations reported by this study
Reference.type	The type of reference study carried out. This was included as some studies provided both a control and reference study. It enabled both to be captured
Reference.mean	The mean value as reported by this study
Reference.sd	The control valule as reported by this study
Reference.se	The standard error as reported by this study
Reference.range	The range in observations as reported
Reference.n	The number of observations reported by this study
Experiment.type	The type of experimental study carried out
Experimental.mean	The mean value as reported by this study
Experimental.sd	The control valule as reported by this study
Experimental.se	The standard error as reported by this study
Experimental.range	The range in observations as reported
Experimental.n	The number of observations reported by this study
Notes	Additional details
whichone	This indicates whether the control or the reference data were used in calculations (the other was not used)
pooledSD.cont	The pooled standard deviation calculated using the data in the control columns
SMD.cont	The standardised mean difference calculated using the data in the control columns
pooledSD.ref	The pooled standard deviation calculated using the data in the reference columns
SMD.ref	The standardised mean difference calculated using the data in the reference columns
SMD.best	The standardised mean difference used in the analysis (see whichone)
less30	A binary indicator to whether all sample in the control or reference dataset contained less than 30 individuals (1 had less than 30 in all samples, 0 had more than 30 individuals in any one sample)
sampler.size.m2	The size of the physical sampler e.g the boxcore or subcore used for analysis (differs from unit - which was the sample unit reported)
sieve.size.um	The sieve size used for analysis (in micrometers) where reported
ind.per.sample	This is the mean number of individual organisms in the samples
NA	Not applicable

## Sheet: References
Ahnert, A., Schriever, G., 2001. Response of abyssal Copepoda Harpacticoida (Crustacea) and other meiobenthos to an artificial disturbance and its bearing on future mining for polymetallic nodules. Deep Sea Research Part II: Topical Studies in Oceanography 48 (17–18), 3779-3794.
Bluhm, H., 2001. Re-establishment of an abyssal megabenthic community after experimental physical disturbance of the seafloor. Deep-Sea Research Part II: Topical Studies in Oceanography 48 (17-18), 3841-3868.
Borowski, C., 2001. Physically disturbed deep-sea macrofauna in the Peru Basin, southeast Pacific, revisited 7 years after the experimental impact. Deep Sea Research Part II: Topical Studies in Oceanography 48 (17–18), 3809-3839.
Borowski, C., Thiel, H., 1998. Deep-sea macrofaunal impacts of a large-scale physical disturbance experiment in the Southeast Pacific. Deep-Sea Research Part II: Topical Studies in Oceanography 45, 55-81.
Fukushima, T., Imajima, M., 1997. A study of a macrobenthos community in a deep sea resedimentation area. Proceedings of International Symposium on Environmental Studies for Deep-Sea Mining, Tokyo, Japan, November 20-21, 1997, pp. 331-335.
Fukushima, T., Shirayama, Y., Kuboki, E., 2000. The characteristics of deep-sea epifaunal megabenthos community two years after an artificial rapid deposition event. Publications of the Seto Marine Biology Laboratory 31 (1), 17-27.
Ingole, B.S., Ansari, Z.A., Rathod, V., Rodrigues, N., 2000. Response of Meiofauna to Immediate Benthic Disturbance in the Central Indian Ocean Basin. Marine Georesources & Geotechnology 18 (3), 263-272.
Ingole, B.S., Ansari, Z.A., Rathod, V., Rodrigues, N., 2001. Response of deep-sea macrobenthos to a small-scale environmental disturbance. Deep Sea Research Part II: Topical Studies in Oceanography 48 (16), 3401-3410.
Ingole, B.S., Pavithran, S., Ansari, Z.A., 2005. Restoration of deep-sea macrofauna after simulated benthic disturbance in the Central Indian Basin. Marine Georesources & Geotechnology 23 (4), 267-288.
Kitazato, H., Okamoto, T., 1997. Responses of foraminiferal distribution in JET - preliminary results. Proceedings of International Symposium on Environmental Studies for Deep-Sea Mining, Tokyo, Japan, November 20-21, pp. 317-320.
Mahatma, R., 2009. Meiofauna Communities of the Pacific Nodule Province: Abundance, Diversity and Community Structure, PhD Thesis, Carl von Ossietzky Universität, Oldenburg.
Miljutin, D.M., Miljutina, M.A., Arbizu, P.M., Galéron, J., 2011. Deep-sea nematode assemblage has not recovered 26 years after experimental mining of polymetallic nodules (Clarion-Clipperton Fracture Zone, Tropical Eastern Pacific). Deep Sea Research Part I: Oceanographic Research Papers 58 (8), 885-897.
Radziejewska, T., 2002. Responses of deep-sea meiobenthic communities to sediment disturbance simulating effects of polymetallic nodule mining. International Review of Hydrobiology 87 (4), 457-477.
Radziejewska, T., Stoyanova, V., 2000. Abyssal epibenthic megafauna of the Clarion-Clipperton area (NE Pacific): changes in time and space versus anthropogenic environmental disturbance. Oceanological Studies 29 (2), 83-101.
Shirayama, Y., Fukushima, T., 1997. Responses of a meiobenthos community to rapid resedimentation. Proceedings of International Symposium on Environmental Studies for Deep-Sea Mining, Tokyo, Japan, November 20-21, 1997, pp. 187-196.
Trueblood, D.D., Ozturgut, E., 1997. The Benthic Impact Experiment: A Study of the Ecological Impacts of Deep Seabed Mining on Abyssal Benthic Communities. Proceedings of the 7th (1997) International Offshore and Polar Engineering Conference, Honolulu, USA, May 25-30, 1997, pp. 481-487.
