# Supplementary material for: Biological responses to disturbance from simulated deep-sea polymetallic nodule mining
Source: PLoS One. 2017 Feb 8;12(2):e0171750. doi: 10.1371/journal.pone.0171750 (PMC5298332; doi:10.1371/journal.pone.0171750)
Supplement: S2 Table — (XLSX) [file pone.0171750.s002.xlsx]

## Sheet: Cruises
High uncertainty	Ship	Start date	End date	Cruise number	Location	Lat	Lon	end Lat	end Long	Vessel owner	Funder	Project	Gear	Notes	Reference
	Thomas Washington	1969-09-01	1969-09-30		North East Equatorial Pacific	28.4833	-121.633					GEOSECS		test station	Craig and Weiss, 1970; Amos and Roels, 1977
	R/V Deepsea Miner II	1970-08-01	1970-08-31		Blake Plateau off Florida	31.0333	-78.4			Deepsea Ventures				pilot mining operation	Amos, 1975
	R/V Conrad	1972-07-01	1972-07-31		Bermuda Rise	27.5	-60.4167	28	-61.3333		IDOE/NSF, USA		Benthic trawl, Photographs, CTD, Box core	quantitative measurements of the benthic biomass in a manganese nodule province on the Bermuda Rise	Roels, 1972
	R/V Kana Keoki	1972-08-01	1972-09-01	72-1	North East Equatorial Pacific	13	-141			University of Hawaii	NOAA			measured physical, chemical, biological conditions of the overlying water column and observe the benthic fauna at the CLB mining test site before, during and after mining operations	Roels, 1972; Amos and Roels, 1977
	Glomar Explorer														Welling, 1981
	R/V Moana Wave	1974-04-01	1974-05-01	74-2	North East Equatorial Pacific	8.45	-151.783			University of Hawaii	NOAA	DOMES		baseline study, DOMES site A	Amos, 1975; Amos and Roels, 1977
	RV Melville	1974-05-01	1974-06-01	GEOSECS leg 10	North East Equatorial Pacific	-14.05	-126.267	28.5167	-121.5			GEOSECS		profile	Broecker and Mantyla, 1974; Amos and Roels, 1977
	OSS Oceanographer	1975-04-01	1975-06-01	RP-6-OC-85	North East Equatorial Pacific	15	-126			NOAA	NOAA	DOMES		baseline study, DOMES site C	Amos, 1975; Amos and Roels, 1977
	SEDCO 445	1978-03-01	1978-05-01		North East Equatorial Pacific	9	-150				Ocean Management Inc. (?)		towed collectors; hydraulic lifiting techniques; Prior to each test (OMI and OMA), ambient measurements of physical, chemical and biological parameters were made in order to establish a baseline against which mining-introduced perturbations could be compared. During the mining activities, the plume generated by the mining discharge was investigated and further measurements of environmental parame…	test mining at DOMES sites A and C	Burns et al. 1980; Ozturgut et al. 1981
1	Governor Ray	1978-08-01			Ocean Minerals Company (OMCO) carried out 16 expeditions to the Clarion‐Clipperton region of the northeastern tropical Pacific between 1978 and 1981.							OMCO			Nautilus Minerals 2012; Spickermann, R., 2012, Morgan et al., 1993
	RV Deep-Seaminer II	1978-10-01	1978-11-01			15	-126				Ocean Mining Associates		towed collectors; air lift	test mining	Burns et al. 1980; Ozturgut et al. 1982
1	Oceanographer													OMI monitoring cruise benthic fauna (mentioned in Ozturgut et al 1981)	Ozturgut et al 1981
	RV Melville	1983-06-01			North East Equatorial Pacific	15	-125			Scripps	NSF	ECHO 1		DOMES site C, post disturbance study	Pieper et al. 1979; Spiess et al 1984; Wilson 1992
		1989-01-01			DOMES Site C						NOAA		multibeam, current meter, boxcore	baseline measurements prior to RUM 3 test	Ozturgut et al. ,1997
	RV Sonne	1989-02-02	1989-04-03	SO 61	southeast Pacific, Peru Basin	-7.06778	-88.4517			Germany	BMBF, Germany	DISCOL 1/1-2	OFOS (photographs megafauna), box corer	pre-impact study, disturbance (benthic disturber - plough, 11km²) and 1st post impact study	Bluhm et al. 1995; Borowski & Thiel 1998
	RV Sonne	1989-09-02	1989-10-02	SO 64	southeast Pacific, Peru Basin	-7.06778	-88.4517			Germany	BMBF, Germany	DISCOL 2	OFOS (photographs megafauna), box corer	post impact study 2	Bluhm et al. 1995; Borowski & Thiel 1999
	RV New Horizon	1990-04-23	1990-06-17	Quagmire II	North East Equatorial Pacific	14.7	-125.383			Scripps	NSF		Remote Underwater Manipulator (RUM3)	DOMES site C, post disturbance study, Impact assessment cruise in 1990, but didn't work well	Wilson 1990
	R/V Yuzhmorgeolgiya	1991-06-01	1991-08-01		near-equatorial North Pacific Ocean	12.9167	-128.583			Russia	NOAA	BIE	current meter, transponder, sidescan, video transects, box core, multicore, disturber	tested disturber in 4000m off California coast then went to CCZ where did one disturber tow	Ozturgut et al. ,1997
	RV Sonne	1992-01-26	1992-02-27	SO 77	southeast Pacific, Peru Basin	-7.06778	-88.4517			Germany	BMBF, Germany	DISCOL 3	OFOS (photographs megafauna), box corer	post impact study 3	Bluhm et al. 1995; Borowski & Thiel 2000
	R/V Yuzhmorgeolgiya	1992-04-01	1992-04-01		near-equatorial North Pacific Ocean	12.9167	-128.583			Russia	NOAA	BIE	box cores, current meter, sediment trap, disturber, CTD	Did 44 tows of disturber, but distuber not found to work well	Ozturgut et al. ,1997
	R/V Yuzhmorgeolgiya	1993-08-01	1993-09-01							Russia	NOAA	BIE-II	bottom photography, sidescan, box cores, current meters, sediment traps, disturber-II, CTD	Did 49 successful tows with disturber found to be successful	Ozturgut et al. ,1997
	R/V Yuzhmorgeolgiya ?	1994-07-01	1994-07-01							Russia	NOAA	BIE-II	box core, multicorer	Revisit of BIE-II site	Ozturgut et al. ,1997
	R/V Yuzhmorgeolgiya	1994-08-06	1994-08-18		Central Pacific Ocean	9.24167	-146.258			Russia	Metal Mining Agency of Japan	JET	multicore, mooring	JET1	Fukushima, 1995
	R/V Yuzhmorgeolgiya	1994-08-23	1994-09-25		Central Pacific Ocean	9.24167	-146.258			Russia	Metal Mining Agency of Japan	JET	multicore, mooring, photo, disturber	JET2	Fukushima, 1995
1	R/V Yuzhmorgeolgiya	1994-10-01	1994-10-01		subequatorial North-East Pacific	11.07	-119.658			Russia	Interocean Metals	IOMBIE	photos	Tag on to the JET work to get photos	Radziejewska & Kotlinski, 2002
	R/V Yuzhmorgeolgiya	1995-07-01	1995-08-01		subequatorial North-East Pacific	11.07	-119.658			Russia	Interocean Metals	IOMBIE	benthic disturber, multicorer, camera; moorings (current meter/sediment trap)	pre disturbance and disturbing cruise and post disurbing 1 cruise	Radziejewska, 2002
	R/V Sidorenko	1995-09-01	1995-10-01		Central Indian Basin	-9.94543	74.9132				Dept. of Ocean Development (Govt. of India)	INDEX	Mooring, Okean Grab, Box corer	pre disturbance cruise	Sharma et al 1997
		1996-01-01	1996-03-07	SO 106	southeast Pacific, Peru Basin	-7.06778	-88.4517			Germany	BMBF, Germany	ECOBENT	OFOS (photographs megafauna), box corer	post impact study 4	Schriever et al 1996; Bluhm 2001
	R/V Yuzhmorgeolgiya	1996-09-01	1996-09-01		Central Pacific Ocean	9.24167	-146.258			Russia	Metal Mining Agency of Japan	JET	multicore	JET3	Shirayama & Fukushima, 1997.
	R/V Professor Logachev	1997-04-01	1997-05-01		subequatorial North-East Pacific	11.07	-119.658			Russia	Interocean Metals	IOMBIE	muticorer, camera	post disturbance stage 2; monitoring cruise	Radziejewska, 2002
	R/V Yuzhmorgeolgiya	1997-06-01	1997-07-01		Central Indian Basin					Russia	Dept. of Ocean Development (Govt. of India)	INDEX	box core, multicorer, CTD, sediment traps, moorings, navigational transponders	pre disturbance cruise	Sharma 2001
	R/V Yuzhmorgeolgiya	1997-08-01	1997-09-01		Central Indian Basin					Russia	Dept. of Ocean Development (Govt. of India)	INDEX	box core, multicorer, CTD, sediment traps, moorings, navigational transponders	post disturbance cruise	Sharma 2001
	R/V Yuzhmorgeolgiya	1997-09-01	1997-09-01		Central Pacific Ocean	9.24167	-146.258			Russia	Metal Mining Agency of Japan	JET	multicore	JET4	Shirayama & Fukushima, 1997.
1	RV Hakurei-Maru 2			1997	Marcus- Wake Seamounts of the North Pacific Ocean					Japan	Deep Ocean Resources Development Co., Ltd		nodule miner	disturbance cruise	Yamazaki et al 2001
1	RV Hakurei-Maru 2			1997	Marcus- Wake Seamounts of the North Pacific Ocean					Japan	Deep Ocean Resources Development Co., Ltd		ROV	1 month after disturbance	Yamazaki et al 2001
1	RV Hakurei-Maru 2			1998	Marcus- Wake Seamounts of the North Pacific Ocean					Japan	Deep Ocean Resources Development Co., Ltd		towed camera	1 year after disturbance	Yamazaki et al 2001
1	RV Hakurei-Maru 2			1999	Marcus- Wake Seamounts of the North Pacific Ocean					Japan	Deep Ocean Resources Development Co., Ltd		scraper		Yamazaki et al 2001
1	RV Hakurei-Maru 2			2000	Marcus- Wake Seamounts of the North Pacific Ocean					Japan	Deep Ocean Resources Development Co., Ltd		towed camera and multicore	1 year after disturbance	Yamazaki et al 2001
1		2000-06-01	2000-06-01								Interocean Metals	IOMBIE		mentioned briefly in context of photography; need to get Radziejewska et al 2001	Radziejewska, 2002; Radziejewska, T., Rokicka-Praxmajer, J., Stoyanova, V., 2001 b. IOM BIE revisited: meiobenthos at the IOM BIE site 5 years after the experimental disturbance. In: Chung, J.S., Stoyanova, V. (eds), Proc. Fourth (2001) Ocean Mining Symposium, Szczecin, Poland, 63-68.
	R/V Sidorenko	2001-04-01	2001-04-01	34	Central Indian Basin	-10.0333	75.9833				Dept. of Ocean Development (Govt. of India)	INDEX		monitoring cruise	Ingole et al., 2005
	R/V L’Atalante	2004-05-17	2004-06-28		CCZ	14.0326	-130.121			IFREMER	IFREMER	Nodinaut	Nautile submersible, blade corer, multicorer		Mahatma 2009
	R/V Sonne	2010-04-14	2010-05-22	SO 205	CCZ (German East Claim)					Germany	BGR	MANGAN 2010	epibenthic sled, OFOS, boxcore, multicore	Created small disturbances from epibenthic sled	Rühlemann et al., 2010
	R/V L’Atalante	2012-03-28	2012-05-10		CCZ (French and German East Claim)					IFREMER	IFREMER, BGR	BIONOD	Sled, boxcore	Created small disturbances from epibenthic sled	Menot et al 2012; Rühlemann et al., 2012
	R/V Kilo Moana	2013-04-01	2013-05-13		CCZ (German East Claim)					USA	BGR	MANGAN 2013	epibenthic sled, boxcore, multicore, moorings	Created small disturbances from epibenthic sled	Rühlemann et al., 2014
	Mt Mitchell			2014	CCZ (Belgian Claim)								Boxcore, multicore, modified epibenthic sled	Created small disturbances from epibenthic sled	Martínez Arbizu, P., Haeckel, M., 2015. RV Sonne Fahrtbericht / Cruise Report SO239: EcoResponse Assessing the Ecology, Connectivity and Resilience of Polymetallic Nodule Field Systems, Balboa (Panama) - Manzanillo (Mexico,) 11.03.-30.04.2015. GEOMAR Report, N.Ser. 025. Helmholtz-Zentrum für Ozeanforschung, Kiel, p. 204.
	R/V Kilo Moana	2014-04-15	2014-06-03		CCZ (German East and West Claim)					USA	BGR	MANGAN 2014	epibenthic sled, boxcore, multicore, moorings	Created small disturbances from epibenthic sled	Rühlemann et al., 2015
	R/V Sonne	2015-03-11	2015-04-30	SO239	CCZ	multiple	multiple			Germany	JPI-O	JPI-O		Visitied multiple sites in CCZ	Martínez Arbizu, P., Haeckel, M., 2015. RV Sonne Fahrtbericht / Cruise Report SO239: EcoResponse Assessing the Ecology, Connectivity and Resilience of Polymetallic Nodule Field Systems, Balboa (Panama) - Manzanillo (Mexico,) 11.03.-30.04.2015. GEOMAR Report, N.Ser. 025. Helmholtz-Zentrum für Ozeanforschung, Kiel, p. 204.
	R/V Sonne	2015-07-28	2015-08-25	SO242-1	southeast Pacific, Peru Basin	-7.07327	-88.4598			Germany	JPI-O	JPI-O		Revisited DISCOL	Greinert, J., 2015. RV Sonne Fahrtbericht / Cruise Report SO242-1: JPI OCEANS Ecological Aspects of Deep-Sea Mining, DISCOL Revisited, Guayaquil - Guayaquil (Equador), 28.07.-25.08.2015. GEOMAR Report, N.Ser. 026. Helmholtz-Zentrum für Ozeanforschung, Kiel, p. 290.
	R/V Sonne	2015-08-28	2015-10-01	SO242-2	southeast Pacific, Peru Basin	-7.07327	-88.4598			Germany	JPI-O	JPI-O		Revisited DISCOL	Boetius, A., 2015. RV Sonne Fahrtbericht / Cruise Report SO242-2: JPI OCEANS Ecological Aspects of Deep-Sea Mining, DISCOL Revisited, Guayaquil - Guayaquil (Equador), 28.08.-01.10.2015. GEOMAR Report, N.Ser. 027. Helmholtz-Zentrum für Ozeanforschung, Kiel, p. 552.
